# Supplementary material for: Molecular Dynamics and MM-PBSA Analysis of the SARS-CoV-2 Gamma Variant in Complex with the hACE-2 Receptor
Source: Molecules. 2022 Apr 6;27(7):2370. doi: 10.3390/molecules27072370 (PMC9000566; doi:10.3390/molecules27072370)
Supplement: Supplementary file 1 [file molecules-27-02370-s001.zip]

Archive with 1 entries (1 files):
- molecules-1564901-supplementary.pdf
